# Supplementary material for: High-pH structure of EmrE reveals the mechanism of proton-coupled substrate transport
Source: Nat Commun. 2022 Feb 18;13:991. doi: 10.1038/s41467-022-28556-6 (PMC8857205; doi:10.1038/s41467-022-28556-6)
Supplement: Supplementary file 4 — Source Data [file 41467_2022_28556_MOESM4_ESM.xlsx]

## Sheet: Fig3 HF-redor pH8.0 data
Figure 3 source data for "High-pH Structure of EmrE Reveals the Mechanism of Proton-Coupled Substrate Transport", Shcherbakov et al.
	S/S0, 1.68 ms	S/S0, 2.52 ms	S/S0, 3.78 ms
G8A	1	1	0.845081
G9A	0.991033	1	1
A10A	0.995749	0.917359	1
I11A	0.887873	0.842569	0.769464
A13A	0.955765	0.854383	0.803199
E14A	0.780651	0.723015	0.686544
V15A	0.534582	0.438405	0.366494
I16A	0.935467	0.800445	0.919692
G17A	0.813011	0.60903	0.522651
T18A	0.845291	0.801115	0.612941
T19A	0.960753	0.947524	0.747629
L20A	0.992849	1	0.802244
M21A	0.946168	0.925541	0.884882
K22A	1	1	1
F23A	1	1	0.989587
S24A	0.961737	0.881765	0.977655
E25A	0.99754	1	1
G26A	0.980217	0.982041	1
F27A	0.961514	1	1
R29A	1	0.878445	1
L30A	1	0.969951	0.968422
W31A	0.992254	0.967242	0.955492
S33A	0.950015	0.990394	0.906207
V34A	0.984071	0.807586	1
G35A	1	0.922255	1
C39A	0.942601	1	0.771824
Y40A	0.701816	0.680306	0.58444
C41A	0.937528	0.954023	1
S43A	0.179842	0.278926	0.0991513
F44A	0.190571	0.122566	0.139894
Q49A	1	0.98793	0.925674
G57A	0.907381	0.802255	0.706977
I58A	0.917588	0.975416	0.977708
A59A	0.922892	0.846243	0.920182
Y60A	0.544516	0.4327	0.30657
I62A	0.91099	0.795819	0.732034
W63A	0.912683	0.81527	0.725012
V64A	0.51053	0.425142	0.322047
G65A	0.723249	0.467238	0.419509
V66A	0.947581	0.879216	0.96254
G67A	0.507249	0.351981	0.264108
I68A	0.712292	0.617636	0.578289
V69A	0.949411	0.946467	0.889494
I71A	0.938435	0.780387	0.851771
S72A	0.960899	0.967846	1
L74A	0.968937	0.948188	0.972581
S75A	0.848149	0.795497	0.662607
W76A	0.963291	1	1
G77A	1	1	0.822085
F78A	0.809295	0.630847	0.831745
F79A	0.799277	0.972601	0.77664
G80A	0.981401	0.856914	1
Q81A	0.975326	1	0.956528
R82A	0.9936	0.98736	0.97464
L83A	1	1	0.945489
D84A	0.993272	1	0.830033
A87A	0.963779	0.863171	0.777149
G90A	0.941406	1	0.958771
C95A	0.977461	0.877775	0.985465
G97A	1	1	1
L103A	1	0.883121	0.801675
L104A	0.951052	0.956667	1
S105A	0.951174	1	1
R106A	0.914315	0.875621	0.990728
Y6B	0.833439	1	0.827124
G8B	0.968856	1	0.896428
G9B	0.813609	0.680792	0.513655
A10B	0.965961	0.825296	0.730427
I11B	0.951592	0.890707	0.751536
G17B	0.797768	0.832513	0.57921
T18B	0.847743	1	0.379955
T19B	0.892803	0.910563	1
K22B	1	1	0.996438
E25B	0.977054	0.866667	1
G26B	0.964911	0.957282	0.925994
R29B	0.978105	1	0.884521
L30B	0.996655	1	0.927336
W31B	0.961977	0.890852	0.91654
S33B	1	1	0.880573
V34B	0.985199	0.913684	1
G35B	1	1	0.988539
S43B	0.686694	0.630422	0.389455
L47B	0.93067	0.767171	0.747087
Q49B	1	0.946264	0.861979
L51B	0.963539	1	0.77831
A52B	1	1	0.933385
Y53B	0.927382	0.961504	0.872833
G57B	0.865532	0.962713	1
I58B	0.975306	0.90804	1
A59B	0.962304	0.980481	0.839716
Y60B	0.587125	0.530315	0.405693
A61B	0.948309	0.898959	0.928073
I62B	0.914116	0.775955	0.934778
W63B	0.934443	0.905994	0.851892
V66B	0.973558	0.802384	0.79014
G67B	0.962842	0.949986	0.807719
I68B	0.929055	0.987587	0.790535
V69B	1	1	0.857249
S75B	0.914497	0.929336	0.994906
W76B	1	1	0.785084
G77B	0.935958	0.973016	0.986986
F78B	0.903899	1	1
F79B	1	1	1
G80B	0.991612	0.945303	0.935512
Q81B	0.968924	1	0.878588
R82B	0.988495	1	0.993934
L83B	0.9741	1	0.953171
L85B	1	0.986445	0.97291
A87B	0.991514	0.987022	1
G90B	0.966822	1	0.972197
G97B	0.973402	1	1
L103B	1	1	1
L104B	1	0.859316	1
S105B	0.950079	1	0.894077
R106B	1	0.920432	1
W63Be	0.163563	0.162018	0.0106459

## Sheet: Fig5. 2D FF pH8.0 data
Figure 5 source data for "High-pH Structure of EmrE Reveals the Mechanism of Proton-Coupled Substrate Transport", Shcherbakov et al.
0.1 ms Exchange
w2 →, w1 ↓	Peak 4	Peak 3	Peak 2	Peak 1
Peak 4	0.0209356	0.109456	0.411485	0.458123
Peak 3	0.0313117	0.12789	0.442894	0.397905
Peak 2	0.0469681	0.44441	0.283087	0.225535
Peak 1	0.805714	0.0506752	0.0772759	0.0663344
1 ms Exchange
w2 →, w1 ↓	Peak 4	Peak 3	Peak 2	Peak 1
Peak 4	0.0318459	0.150421	0.381107	0.436627
Peak 3	0.0397317	0.150727	0.425692	0.383849
Peak 2	0.0565746	0.388282	0.311752	0.243391
Peak 1	0.755663	0.114551	0.0531273	0.0766589
5 ms Exchange
w2 →, w1 ↓	Peak 4	Peak 3	Peak 2	Peak 1
Peak 4	0.0824883	0.178197	0.367561	0.371754
Peak 3	0.0864912	0.167928	0.390021	0.35556
Peak 2	0.114716	0.241679	0.335485	0.30812
Peak 1	0.482771	0.144784	0.163673	0.208772
10 ms Exchange
w2 →, w1 ↓	Peak 4	Peak 3	Peak 2	Peak 1
Peak 4	0.128652	0.211536	0.342743	0.317068
Peak 3	0.12215	0.167775	0.383459	0.326616
Peak 2	0.196737	0.228791	0.294507	0.279965
Peak 1	0.394501	0.190745	0.185212	0.229541
20 ms Exchange
w2 →, w1 ↓	Peak 4	Peak 3	Peak 2	Peak 1
Peak 4	0.157036	0.205183	0.326587	0.311193
Peak 3	0.133118	0.181216	0.377273	0.308393
Peak 2	0.202006	0.190461	0.30871	0.298823
Peak 1	0.320598	0.215246	0.250574	0.213582
40 ms Exchange
w2 →, w1 ↓	Peak 4	Peak 3	Peak 2	Peak 1
Peak 4	0.170397	0.193022	0.307636	0.328944
Peak 3	0.154266	0.163201	0.357255	0.325278
Peak 2	0.195548	0.191983	0.308487	0.303982
Peak 1	0.265034	0.194194	0.238478	0.302295
75 ms Exchange
w2 →, w1 ↓	Peak 4	Peak 3	Peak 2	Peak 1
Peak 4	0.190069	0.203111	0.294279	0.31254
Peak 3	0.171049	0.164808	0.351511	0.312632
Peak 2	0.222682	0.205423	0.289364	0.282532
Peak 1	0.254979	0.216894	0.243957	0.28417

## Sheet: Fig5 2D FF pH5.8 data
Figure 5 source data for "High-pH Structure of EmrE Reveals the Mechanism of Proton-Coupled Substrate Transport", Shcherbakov et al.
1 ms Exchange
w2 →, w1 ↓	Peak 4	Peak 3	Peak 2	Peak 1
Peak 4	0.0370759	0.103192	0.122538	0.737194
Peak 3	0.0924891	0.412595	0.452763	0.0421528
Peak 2	0.0959518	0.488182	0.382815	0.0330516
Peak 1	0.421077	0.288917	0.255006	0.0350004
5 ms Exchange
w2 →, w1 ↓	Peak 4	Peak 3	Peak 2	Peak 1
Peak 4	0.08041	0.201774	0.156404	0.561412
Peak 3	0.0912344	0.387859	0.453167	0.0677394
Peak 2	0.0943717	0.432289	0.402098	0.0712412
Peak 1	0.283906	0.353561	0.290483	0.0720498
10 ms Exchange
w2 →, w1 ↓	Peak 4	Peak 3	Peak 2	Peak 1
Peak 4	0.143644	0.247096	0.162944	0.446315
Peak 3	0.11419	0.399623	0.440512	0.0456759
Peak 2	0.133459	0.422524	0.376786	0.0672305
Peak 1	0.266349	0.351461	0.300796	0.0813942
20 ms Exchange
w2 →, w1 ↓	Peak 4	Peak 3	Peak 2	Peak 1
Peak 4	0.12956	0.25472	0.193691	0.422029
Peak 3	0.102396	0.377069	0.439743	0.0807933
Peak 2	0.11567	0.436977	0.349335	0.0980181
Peak 1	0.236086	0.322145	0.305282	0.136487
40 ms Exchange
w2 →, w1 ↓	Peak 4	Peak 3	Peak 2	Peak 1
Peak 4	0.14049	0.300071	0.240279	0.31916
Peak 3	0.106378	0.382653	0.415956	0.0950124
Peak 2	0.109817	0.419494	0.358898	0.11179
Peak 1	0.181349	0.337023	0.323	0.158629
75 ms Exchange
w2 →, w1 ↓	Peak 4	Peak 3	Peak 2	Peak 1
Peak 4	0.133716	0.319599	0.283239	0.263446
Peak 3	0.0977591	0.360331	0.427517	0.114393
Peak 2	0.122275	0.384856	0.365468	0.127401
Peak 1	0.172046	0.345352	0.329295	0.153307
100 ms Exchange
w2 →, w1 ↓	Peak 4	Peak 3	Peak 2	Peak 1
Peak 4	0.146482	0.367456	0.253507	0.232555
Peak 3	0.113203	0.394428	0.382091	0.110278
Peak 2	0.119114	0.381096	0.370758	0.129032
Peak 1	0.147781	0.374133	0.348725	0.12936

## Sheet: Fig6.water 2D pH8.0 data
Figure 6 source data for "High-pH Structure of EmrE Reveals the Mechanism of Proton-Coupled Substrate Transport", Shcherbakov et al.
Index	IntReg	ResType	SpectraResNum	Resolution	ResNum	Monomer	Ident	S0(325)	S(30)	S/3.5	S_sc/S0	R1H	R1H_err	SNR_S0	SNR_S	S/S0_relaxCor	S/S0_relaxCorErr
0	1	G	57	R	57	B	G57B	447790	2301200	657486	1.46829	0.00201901	0.000212834	9.92494	28.719	0.809363	0.0551964
1	2	G	57	PO	57	A	G57A	1150400	1362400	389257	0.338367	0.00106372	2.88581e-05	25.4978	17.0028	0.247233	0.0128623
2	3	G	90	PO	90	B	G90B	710160	296600	84742.9	0.119329	0.000939359	2.7731e-05	15.7402	3.70157	0.090448	0.0190346
3	4	G	90	MR	90	A	G90A	647970	184170	52620	0.0812075	0.000927106	3.27095e-05	14.3618	2.29844	0.0617757	0.0207111
4	5	G	9	R	9	A	G9A	692290	390490	111569	0.161159	0.00103542	3.35615e-05	15.3441	4.87332	0.118741	0.0188559
5	6	G	77	PO	77	B	G77B	471820	323160	92331.4	0.195692	0.0012346	5.5646e-05	10.4575	4.03304	0.135957	0.0251496
6	7	G	35	PO	35	A	G35A	765240	284650	81328.6	0.106279	0.00110631	4.38818e-05	16.961	3.55243	0.0766847	0.0159297
7	8	G	8	PO	8	B	G8B	891570	378000	108000	0.121135	0.00103021	2.5761e-05	19.761	4.71744	0.0893884	0.0143842
8	9	G	8	PO	8	A	G8A	966090	355180	101480	0.105042	0.00100664	2.27872e-05	21.4127	4.43265	0.078054	0.0133678
9	10	G	97	PO	97	B	G97B	418850	169450	48414.3	0.115589	0.00108965	4.04279e-05	9.28351	2.11474	0.0838132	0.0294829
10	11	G	35	O	35	B	G35B	665700	320810	91660	0.13769	0.000963881	3.68413e-05	14.7548	4.00371	0.103612	0.0201962
11	12	G	97	O	97	A	G97A	719850	327840	93668.6	0.130122	0.00111595	3.14344e-05	15.955	4.09144	0.0936225	0.0170081
12	13	G	77	R	77	A	G77A	451500	1538500	439571	0.97358	0.00155795	0.000102151	10.0072	19.2005	0.614855	0.0452943
13	14	G	65	R	65	A	G65A	658720	383450	109557	0.166318	0.00107164	4.57624e-05	14.6001	4.78546	0.121239	0.0194715
14	15	G	67	R	67	B	G67B	761660	865860	247389	0.324802	0.00128731	5.51961e-05	16.8816	10.8059	0.222173	0.0168806
15	16	G	80	R	80	A	G80A	1130600	2722800	777943	0.68808	0.00163606	4.47532e-05	25.0589	33.9805	0.42465	0.0134473
16	17	F	78	R	78	B	F78B	509930	416920	119120	0.233601	0.00122065	5.45566e-05	11.3022	5.20316	0.162963	0.0241228
17	18	G	17	O	17	B	G17B	722940	1002500	286429	0.3962	0.00120247	5.08485e-05	16.0234	12.5112	0.27788	0.0199787
18	19	G	9	O	9	B	G9B	818370	790930	225980	0.276134	0.00108689	4.23609e-05	18.1386	9.87081	0.200388	0.0168706
19	20	G	80	PO	80	B	G80B	620230	576040	164583	0.265358	0.00118867	4.70336e-05	13.7469	7.18898	0.186872	0.0207383
20	21	G	67	R	67	A	G67A	1227000	283190	80911.4	0.0659425	0.000897985	1.90594e-05	27.1956	3.53421	0.0505962	0.011079
21	22	G	17	PO	17	A	G17A	822620	771850	220529	0.268081	0.00101992	3.57609e-05	18.2328	9.63269	0.198425	0.0173134
22	23	S	43	PO	43	A	S43A	773870	273940	78268.6	0.101139	0.000910841	2.37434e-05	17.1523	3.41877	0.0773081	0.0176295
23	24	S	105	R	105	A	S105A	525750	413890	118254	0.224925	0.0012652	6.54238e-05	11.6529	5.16535	0.154862	0.0226725
24	25	F	79	R	79	A	F79A	467080	772640	220754	0.472626	0.00154792	0.000131947	10.3525	9.64255	0.299366	0.0278691
25	26	S	33	O	33	A	S33A	495950	380150	108614	0.219002	0.00105375	4.80096e-05	10.9924	4.74427	0.160489	0.0270515
26	27	Q	49	O	49	A	Q49A	947270	1084900	309971	0.327226	0.00114672	2.54722e-05	20.9956	13.5396	0.233311	0.0146727
27	28	Q	49	O	49	B	Q49B	1474900	1295700	370200	0.251	0.00123911	2.53635e-05	32.6901	16.1703	0.17415	0.00838535
28	29	S	33	O	33	B	S33B	697090	662850	189386	0.27168	0.0011844	3.25552e-05	15.4505	8.27237	0.191565	0.0185669
29	30	Y	53	R	53	B	Y53B	668900	966830	276237	0.412972	0.00136853	6.90012e-05	14.8257	12.066	0.275797	0.0200354
30	31	L	104	R	104	A	L104A	601220	469230	134066	0.222989	0.00117112	4.96166e-05	13.3256	5.85599	0.15785	0.0209064
31	32	F	79	R	79	B	F79B	374930	252110	72031.4	0.19212	0.00129961	7.31648e-05	8.31005	3.14633	0.130939	0.0303898
32	33	A	87	R	87	A	A87A	376700	354030	101151	0.26852	0.00112534	8.68158e-05	8.34928	4.41829	0.192665	0.035575
33	34	L	104	PO	104	B	L104B	427800	358240	102354	0.239257	0.00136974	6.61926e-05	9.48188	4.47084	0.159727	0.0264513
34	35	S	105	O	105	B	S105B	482290	469290	134083	0.278013	0.00128364	5.79732e-05	10.6896	5.85674	0.190374	0.0254781
35	36	F	27	O	27	A	F27A	1090500	789100	225457	0.206747	0.00116248	3.35088e-05	24.1701	9.84797	0.146725	0.0114639
36	37	S	24	O	24	A	S24A	1247100	1147100	327743	0.262804	0.00106926	2.62596e-05	27.6411	14.3158	0.191709	0.0110543
37	38	F	78	PO	78	A	F78A	747210	1850700	528771	0.707661	0.00137612	4.67019e-05	16.5614	23.0967	0.471543	0.0237436
38	39	S	43	PO	43	B	S43B	533670	455510	130146	0.243869	0.000871616	5.49381e-05	11.8284	5.68476	0.188577	0.0285578
39	40	L	103	R	103	A	L103A	627480	414480	118423	0.188728	0.000987535	3.99724e-05	13.9076	5.17271	0.141031	0.0217731
40	41	G	26	R	26	A	G26A	1479400	1565500	447286	0.302343	0.00126278	2.55796e-05	32.7898	19.5374	0.208313	0.00861971
41	42	G	26	R	26	B	G26B	968720	1397700	399343	0.412238	0.00133649	4.21748e-05	21.471	17.4433	0.27792	0.0140345
42	43	F	44	R	44	A	F44A	758030	227200	64914.3	0.0856355	0.000885359	2.56161e-05	16.8012	2.83546	0.0659515	0.0181705
43	44	L	103	R	103	B	L103B	472040	324290	92654.3	0.196285	0.00114078	4.86218e-05	10.4624	4.04714	0.140195	0.0265673
44	45	S	75	O	75	A	S75A	1441100	2757500	787857	0.546705	0.00140301	3.01483e-05	31.9409	34.4136	0.361414	0.0104244
45	46	I	62	O	62	A	I62A	1313800	667010	190574	0.145056	0.00121075	3.04043e-05	29.1194	8.32428	0.101489	0.00889458
46	47	Y	60	O	60	A	Y60A	739330	611300	174657	0.236237	0.000940165	3.27711e-05	16.3867	7.62902	0.179018	0.0196583
47	48	V	15	O	15	A	V15A	1014300	728540	208154	0.20522	0.00109236	2.67792e-05	22.4812	9.09218	0.148686	0.0128088
48	49	V	64	O	64	A	V64A	999180	647930	185123	0.185275	0.00107672	2.24373e-05	22.1461	8.08617	0.134856	0.0129391
49	50	Y	60	O	60	B	Y60B	1475100	1140100	325743	0.220828	0.0010646	2.17837e-05	32.6945	14.2284	0.16131	0.00906346
50	51	S	75	O	75	B	S75B	792590	628360	179531	0.226512	0.00111856	4.11361e-05	17.5672	7.84193	0.162849	0.0164115
51	52	C	41	O	41	A	C41A	799310	604900	172829	0.216222	0.00106184	2.5307e-05	17.7161	7.54915	0.158074	0.0166624
52	53	I	62	O	62	B	I62B	1168100	1018200	290914	0.249049	0.00114887	2.79148e-05	25.8901	12.7071	0.177458	0.0111335
53	54	V	66	O	66	A	V66A	776800	666320	190377	0.245079	0.00118441	3.18356e-05	17.2172	8.31567	0.172808	0.0163126
54	55	A	13	MR	13	A	A13A	897900	585680	167337	0.186365	0.00107935	2.1345e-05	19.9013	7.30929	0.135545	0.0143816
55	56	C	39	PO	39	A	C39A	719570	821420	234691	0.326155	0.00123645	3.10066e-05	15.9487	10.2513	0.226472	0.0182922
56	57	A	61	O	61	B	A61B	2242800	1943300	555229	0.24756	0.00117262	1.72921e-05	49.71	24.2524	0.175166	0.0057213
57	58	C	95	PO	95	A	C95A	550400	320140	91468.6	0.166186	0.00115434	5.32936e-05	12.1992	3.99535	0.118223	0.0221899
58	59	A	87	MR	87	B	A87B	1809500	2837000	810571	0.447953	0.00128705	1.80243e-05	40.1063	35.4058	0.306436	0.00797598
59	60	D	84	R	84	A	D84A	370860	474810	135660	0.365798	0.00119543	8.59641e-05	8.21984	5.92563	0.257091	0.0378684
60	61	L	51	R	51	B	L51B	668830	861660	246189	0.368088	0.00128702	4.57811e-05	14.8241	10.7535	0.251804	0.0199256
61	62	I	58	R	58	B	I58B	1684100	3967100	1.13346e+06	0.673034	0.00137378	3.47762e-05	37.3269	49.5094	0.448779	0.0104989
62	63	Y	6	R	6	B	Y6B	359890	187360	53531.4	0.148744	0.00114726	7.30171e-05	7.9767	2.33825	0.106037	0.0337279
63	64	A	52	O	52	B	A52B	322920	502500	143571	0.444604	0.00138888	9.66709e-05	7.15729	6.2712	0.295144	0.0419128
64	65	V	69	O	69	A	V69A	1729400	1713500	489571	0.283087	0.00115997	1.79386e-05	38.3309	21.3845	0.201052	0.00768336
65	66	I	58	R	58	A	I58A	681690	405170	115763	0.169817	0.00119643	4.44808e-05	15.1092	5.05652	0.119316	0.0175177
66	67	F	23	R	23	A	F23A	354220	326190	93197.1	0.263105	0.00130316	9.09499e-05	7.85103	4.07085	0.179132	0.0339053
67	68	L	83	PO	83	A	L83A	298520	440590	125883	0.42169	0.00144422	9.64407e-05	6.61648	5.49856	0.2754	0.042838
68	69	I	68	PO	68	B	I68B	562680	726820	207663	0.36906	0.00124825	8.71433e-05	12.4714	9.07071	0.255374	0.0245134
69	70	Q	81	PO	81	A	Q81A	414530	529390	151254	0.364881	0.00117078	5.40846e-05	9.18776	6.60679	0.258318	0.0342183
70	71	R	29	PO	29	A	R29A	441740	1257800	359371	0.813536	0.00144787	6.95397e-05	9.79085	15.6973	0.530739	0.0422802
71	72	S	72	PO	72	A	S72A	435700	519810	148517	0.34087	0.00128968	9.88483e-05	9.65698	6.48723	0.233002	0.0299388
72	73	Q	81	PO	81	B	Q81B	323400	494240	141211	0.436646	0.00152069	8.79049e-05	7.16793	6.16812	0.278807	0.0383557
73	74	R	29	O	29	B	R29B	834430	826070	236020	0.282852	0.00105771	4.23822e-05	18.4945	10.3094	0.207037	0.0169355
74	75	E	25	O	25	A	E25A	1064700	1278300	365229	0.343034	0.00107066	3.40339e-05	23.5983	15.9532	0.250131	0.0139211
75	76	V	69	PO	69	B	V69B	486040	701720	200491	0.4125	0.00137006	6.47443e-05	10.7727	8.75747	0.275357	0.0272761
76	77	K	22	PO	22	B	K22B	439820	989570	282734	0.642841	0.00158391	9.9024e-05	9.74829	12.3498	0.402882	0.0338126
77	78	T	19	PO	19	A	T19A	516270	611580	174737	0.338461	0.00119136	5.79131e-05	11.4428	7.63252	0.238163	0.0265482
78	79	T	19	O	19	B	T19B	960760	691280	197509	0.205575	0.00119016	3.4577e-05	21.2946	8.62717	0.144707	0.0127815
79	80	I	11	O	11	A	I11A	1282000	803960	229703	0.179175	0.00114437	2.61452e-05	28.4146	10.0334	0.12784	0.00966656
80	81	A	59	O	59	A	A59A	1162600	979750	279929	0.240778	0.00118095	2.60754e-05	25.7682	12.2273	0.169948	0.010898
81	82	A	59	MR	59	B	A59B	1169800	1536800	439086	0.375351	0.00125599	3.71635e-05	25.9278	19.1793	0.259134	0.0117671
82	83	E	25	O	25	B	E25B	219410	367500	105000	0.478556	0.00119744	0.000108836	4.86306	4.5864	0.33614	0.0711677
83	84	L	20	O	20	A	L20A	652050	561110	160317	0.245866	0.00118783	3.66842e-05	14.4522	7.00265	0.173188	0.0194033
84	85	V	34	O	34	A	V34A	850610	668960	191131	0.224699	0.00118747	2.6485e-05	18.8532	8.34862	0.158295	0.0146342
85	86	M	21	O	21	A	M21A	802650	594000	169714	0.211442	0.000932875	3.13442e-05	17.7902	7.41312	0.160574	0.0178563
86	87	I	11	O	11	B	I11B	1014800	826550	236157	0.232713	0.00105648	2.48356e-05	22.4923	10.3153	0.170399	0.0133384
87	88	I	16	PO	16	A	I16A	328090	361960	103417	0.31521	0.00123623	7.69407e-05	7.27188	4.51726	0.218886	0.0397618
88	89	W	76	R	76	B	W76B	868860	918040	262297	0.301887	0.00123267	3.82966e-05	19.2577	11.4571	0.209854	0.0149069
89	90	K	22	PO	22	A	K22A	1153400	1715700	490200	0.425004	0.00125779	2.93482e-05	25.5643	21.4119	0.293258	0.0124512
90	91	W	76	PO	76	A	W76A	452000	1396200	398914	0.882554	0.00156232	0.000160297	10.0183	17.4246	0.556649	0.0437013
91	92	R	82	R	82	A	R82A	1534000	3125000	892857	0.582045	0.00160421	3.71535e-05	34	39	0.362602	0.00915536
92	93	A	10	MR	10	A	A10A	587800	281970	80562.9	0.137058	0.00116055	4.05356e-05	13.0282	3.51899	0.0973238	0.0203594
93	94	A	10	MR	10	B	A10B	539040	269250	76928.6	0.142714	0.00112877	5.27212e-05	11.9474	3.36024	0.102295	0.022696
94	95	L	83	PO	83	B	L83B	538290	476320	136091	0.252822	0.00134202	5.40187e-05	11.9308	5.94447	0.170169	0.0216041
95	96	R	82	PO	82	B	R82B	730890	1075000	307143	0.420231	0.00158873	6.71973e-05	16.1996	13.416	0.262994	0.0162598
96	97	L	30	PO	30	B	L30B	1239700	3122300	892086	0.719598	0.00160366	3.89406e-05	27.4771	38.9663	0.448368	0.0128482
97	98	L	30	PO	30	A	L30A	567970	692120	197749	0.348167	0.00140752	8.28804e-05	12.5886	8.63766	0.229859	0.0216272
98	99	R	106	R	106	A	R106A	523950	776750	221929	0.423568	0.00141546	7.73848e-05	11.613	9.69384	0.278984	0.0250456
99	100	R	106	PO	106	B	R106B	759260	565260	161503	0.212711	0.00126275	4.78486e-05	16.8284	7.05444	0.146558	0.0155864
100	101	T	18	R	18	A	T18A	980110	2112400	603543	0.615791	0.00134789	4.1441e-05	21.7234	26.3628	0.413758	0.0169275
101	102	T	18	R	18	B	T18B	478390	1504000	429714	0.898251	0.00159201	0.000143773	10.6032	18.7699	0.56161	0.0408462
102	103	I	71	MR	71	A	I71A	1529800	1142500	326429	0.21338	0.00115777	2.34162e-05	33.9069	14.2584	0.151644	0.0082331
103	104	W	31	PO	31	A	W31A	230370	296340	84668.6	0.367533	0.000984562	7.56889e-05	5.10598	3.69832	0.274889	0.0687962
104	105	W	31	PO	31	B	W31B	579290	804340	229811	0.396712	0.00110225	4.6579e-05	12.8395	10.0382	0.286588	0.0263339
105	106	L	85	MR	85	B	L85B	946130	1304300	372657	0.393875	0.00127239	2.74846e-05	20.9703	16.2777	0.27061	0.0145374
106	107	Y	40	PO	40	A	Y40A	517070	264430	75551.4	0.146115	0.000976035	5.01977e-05	11.4605	3.30009	0.109559	0.0259329
107	108	V	66	PO	66	B	V66B	528520	243340	69525.7	0.131548	0.000831021	3.55905e-05	11.7143	3.03688	0.102948	0.027419
108	109	L	47	PO	47	B	L47B	443100	119100	34028.6	0.0767966	0.000935911	6.10265e-05	9.82099	1.48637	0.0582688	0.0300935
109	110	W	63	O	63	A	W63A	2932500	3949900	1.12854e+06	0.38484	0.00123277	9.44133e-06	64.9967	49.2948	0.267511	0.00476269
110	111	L	74	O	74	A	L74A	252990	499150	142614	0.563715	0.00116055	9.8308e-05	5.60734	6.22939	0.400289	0.068699
111	112	W	63	O	63	B	W63B	2242300	2291700	654771	0.292009	0.00110353	1.2931e-05	49.699	28.6004	0.21087	0.00617038
112	113	I	68	O	68	A	I68A	925640	437160	124903	0.134937	0.00109194	2.68162e-05	20.5161	5.45576	0.0977765	0.0134493
113	114	E	14	O	14	A	E14A	2280500	2058800	588229	0.257938	0.000940167	1.18885e-05	50.5456	25.6938	0.195463	0.0064877
114	115	W	63	R	63	B	W63Be	1187700	1116400	318971	0.268562	0.00126056	3.46426e-05	26.3245	13.9327	0.18516	0.0104484
115	116	V	34	O	34	B	V34B	807060	602760	172217	0.213388	0.00119286	2.86324e-05	17.8879	7.52244	0.150088	0.0152498

## Sheet: Fig6.Water 2D pH 5.8 data
Figure 6 source data for "High-pH Structure of EmrE Reveals the Mechanism of Proton-Coupled Substrate Transport", Shcherbakov et al.
Index	Int. Reg.	ResType	SpectraResNum	Resolution	ResNum	Monomer	Ident	S0(325)	S(30)	S/4.5	S_sc/S0	R1H	R1H_err	SNR_S0	SNR_S	S/S0_relaxCor	S/S0_relaxCorErr
0	1	G	167	R	57	B	G57B	602440	4670800	1.03796e+06	1.72292	0.00195903	8.17172e-05	16.8623	68.1308	0.966674	0.0356213
1	2	G	177	R	67	B	G67B	853670	675150	150033	0.175751	0.000996706	2.2438e-05	23.8942	9.84809	0.130979	0.0107402
2	3	G	200	O	90	B	G90B	581100	577600	128356	0.220884	0.00129457	4.25015e-05	16.265	8.42518	0.150767	0.0138162
3	4	G	175	O	65	B	G65B	502680	604490	134331	0.26723	0.00100298	4.65364e-05	14.07	8.81741	0.198786	0.0198954
4	5	G	57	O	57	A	G57A	929060	1105500	245667	0.264425	0.00132834	3.22953e-05	26.0044	16.1254	0.178698	0.00888686
5	6	G	90	R	90	A	G90A	623310	378240	84053.3	0.13485	0.000968505	2.35364e-05	17.4465	5.51721	0.101337	0.0144862
6	7	G	187	R	77	B	G77B	514990	229670	51037.8	0.0991044	0.00127111	4.47199e-05	14.4146	3.35009	0.068115	0.0143602
7	8	G	118	R	8	B	G8B	535260	80400	17866.7	0.0333794	0.000945348	2.56753e-05	14.9819	1.17276	0.0252559	0.016345
8	9	G	145	PO	35	B	G35B	539870	208020	46226.7	0.0856256	0.000903923	2.78267e-05	15.111	3.03429	0.0655837	0.0168906
9	10	G	35	PO	35	A	G35A	426280	205520	45671.1	0.107139	0.00106909	3.11685e-05	11.9316	2.99782	0.0781589	0.0196179
10	11	G	8	PO	8	A	G8A	1249500	792350	176078	0.140919	0.000960515	1.09746e-05	34.9735	11.5576	0.106148	0.00729061
11	12	G	77	R	77	A	G77A	748470	2344600	521022	0.696116	0.0017817	6.48633e-05	20.9497	34.1996	0.411544	0.0143933
12	13	G	65	R	65	A	G65A	160020	179210	39824.4	0.248872	0.000835708	8.36373e-05	4.47896	2.61405	0.194494	0.0674296
13	14	G	97	O	97	A	G97A	238300	278250	61833.3	0.259477	0.000958127	5.15402e-05	6.67002	4.0587	0.19559	0.0425807
14	15	G	207	O	97	B	G97B	238300	278250	61833.3	0.259477	0.000958127	5.1105e-05	6.67002	4.0587	0.19559	0.0425797
15	16	G	9	R	9	A	G9A	506420	138930	30873.3	0.0609639	0.000897246	2.26449e-05	14.1747	2.02651	0.0467865	0.0179
16	17	G	119	R	9	B	G9B	598990	183950	40877.8	0.0682445	0.000863944	2.1595e-05	16.7657	2.68319	0.052891	0.0154738
17	18	G	127	R	17	B	G17B	389030	246120	54693.3	0.140589	0.00105153	3.78349e-05	10.889	3.59004	0.103094	0.0221889
18	19	G	190	R	80	B	G80B	305670	341680	75928.9	0.248402	0.00123448	4.5486e-05	8.55571	4.98392	0.172582	0.0278892
19	20	G	67	R	67	A	G67A	829740	314370	69860	0.084195	0.000770014	1.33926e-05	23.2244	4.58557	0.0670864	0.011884
20	21	V	174	R	64	B	V64B	528160	534180	118707	0.224755	0.00100121	3.51688e-05	14.7832	7.79183	0.167278	0.0181079
21	22	G	17	R	17	A	G17A	727710	797220	177160	0.243449	0.000952019	2.26273e-05	20.3686	11.6287	0.183839	0.0137779
22	23	S	153	R	43	B	S43B	382770	356240	79164.4	0.20682	0.00092339	3.19828e-05	10.7137	5.1963	0.157504	0.0256798
23	24	F	188	R	78	B	F78B	296130	129270	28726.7	0.0970069	0.00127707	6.79522e-05	8.28868	1.8856	0.0665562	0.0248528
24	25	G	80	R	80	A	G80A	1213900	3516400	781422	0.643729	0.00178885	3.88328e-05	33.9771	51.2921	0.379771	0.00831561
25	26	S	105	PO	105	A	S105A	500680	1063300	236289	0.471936	0.00135953	5.62264e-05	14.014	15.5099	0.316012	0.0206507
26	27	F	79	PO	79	A	F79A	634610	1457300	323844	0.510305	0.00155507	5.38591e-05	17.7627	21.2569	0.322552	0.0153043
27	28	F	78	O	78	A	F78A	814480	1931000	429111	0.526853	0.00131447	3.41741e-05	22.7973	28.1666	0.357506	0.0139067
28	29	S	43	O	43	A	S43A	733680	1652900	367311	0.500642	0.00122791	2.85014e-05	20.5357	24.1101	0.348507	0.0156517
29	30	S	215	O	105	B	S105B	538460	702830	156184	0.290058	0.00134365	6.47123e-05	15.0715	10.2518	0.195137	0.0156886
30	31	Y	163	PO	53	B	Y53B	444970	983960	218658	0.491399	0.00127553	4.82234e-05	12.4547	14.3526	0.337301	0.0248322
31	32	Y	53	PO	53	A	Y53A	1001300	1842400	409422	0.408891	0.00117737	2.01088e-05	28.0264	26.8742	0.288913	0.0105934
32	33	G	26	R	26	A	G26A	1274400	2914700	647711	0.508248	0.00131766	2.17029e-05	35.6705	42.5154	0.344557	0.0086778
33	34	G	136	R	26	B	G26B	500840	167750	37277.8	0.0744305	0.00112851	2.60044e-05	14.0185	2.44689	0.0533544	0.0158696
34	35	L	103	MR	103	A	L103A	348470	477440	106098	0.304467	0.00146572	8.2484e-05	9.75368	6.96419	0.197587	0.0228379
35	36	V	15	MR	15	A	V15A	434680	95565	21236.7	0.0488559	0.00102665	3.88127e-05	12.1667	1.39396	0.0360899	0.0192526
36	37	F	27	O	27	A	F27A	436090	638110	141802	0.325167	0.00125851	5.26002e-05	12.2062	9.30781	0.224321	0.0210458
37	38	S	24	O	24	A	S24A	519150	650410	144536	0.278408	0.0011269	3.34805e-05	14.531	9.48722	0.199667	0.0180811
38	39	L	214	MR	104	B	L104B	525340	667810	148402	0.282488	0.0011377	3.69084e-05	14.7043	9.74103	0.201949	0.0178475
39	40	I	172	R	62	B	I62B	1422200	824700	183267	0.128861	0.0010139	1.44182e-05	39.8074	12.0295	0.0955487	0.00615993
40	41	S	75	R	75	A	S75A	1001100	3478800	773067	0.772217	0.0014318	3.77295e-05	28.0208	50.7436	0.506176	0.0140213
41	42	I	62	R	62	A	I62A	860980	504370	112082	0.13018	0.00104633	1.88378e-05	24.0988	7.35701	0.0956073	0.00998661
42	43	L	104	MR	104	A	L104A	412410	647140	143809	0.348704	0.00135024	6.04326e-05	11.5434	9.43953	0.234136	0.0216956
43	44	Q	49	O	49	A	Q49A	519480	722390	160531	0.309023	0.00103183	3.07963e-05	14.5403	10.5372	0.227927	0.0197623
44	45	S	33	O	33	A	S33A	1103400	1435200	318933	0.289046	0.00113671	1.60008e-05	30.8842	20.9346	0.206697	0.00855822
45	46	Q	159	O	49	B	Q49B	1275000	1618500	359667	0.282092	0.00112569	1.46255e-05	35.6873	23.6083	0.202381	0.00740064
46	47	S	143	MR	33	B	S33B	381480	170690	37931.1	0.0994315	0.0011555	3.09825e-05	10.6776	2.48977	0.0707107	0.0207439
47	48	F	189	MR	79	B	F79B	845680	2822300	627178	0.741625	0.00153746	4.71609e-05	23.6706	41.1676	0.471205	0.0151727
48	49	Y	4	O	4	A	Y4A	533770	174790	38842.2	0.0727696	0.000947271	2.58302e-05	14.9402	2.54958	0.0550286	0.0165604
49	50	C	149	O	39	B	C39B	397190	248480	55217.8	0.139021	0.00104812	3.317e-05	11.1174	3.62446	0.102047	0.0217497
50	51	C	39	O	39	A	C39A	486410	416580	92573.3	0.19032	0.00108873	3.14695e-05	13.6146	6.07646	0.138038	0.0180669
51	52	S	185	O	75	B	S75B	885290	684560	152124	0.171836	0.000980722	1.53816e-05	24.7793	9.98535	0.128667	0.0104115
52	53	V	69	O	69	A	V69A	1706800	1738700	386378	0.226376	0.00113609	1.03472e-05	47.7734	25.3616	0.161911	0.00518174
53	54	Y	60	O	60	A	Y60A	2467200	3440400	764533	0.309879	0.00107532	9.12611e-06	69.057	50.1835	0.225645	0.00407147
54	55	A	13	PO	13	A	A13A	1461200	856800	190400	0.130304	0.000924892	8.36434e-06	40.899	12.4977	0.0991889	0.00631991
55	56	I	68	PO	68	A	I68A	1774700	1320400	293422	0.165336	0.00091917	8.18757e-06	49.6739	19.2601	0.126069	0.00535807
56	57	Y	6	O	6	A	Y6A	412400	428030	95117.8	0.230644	0.00110188	3.54659e-05	11.5431	6.24347	0.166638	0.0219592
57	58	Y	116	O	6	B	Y6B	887540	1843800	409733	0.461651	0.00122172	2.5124e-05	24.8423	26.8946	0.321951	0.0124157
58	59	I	168	O	58	B	I58B	663030	1921000	426889	0.643846	0.00111886	3.58455e-05	18.5582	28.0207	0.462846	0.0217906
59	60	I	178	MR	68	B	I68B	844120	373940	83097.8	0.0984431	0.000986693	2.09947e-05	23.6269	5.45449	0.0735823	0.0103542
60	61	A	52	MR	52	A	A52A	759240	1613200	358489	0.472168	0.00119567	3.00893e-05	21.2511	23.531	0.331827	0.0149303
61	62	D	84	PO	84	A	D84A	545090	1372000	304889	0.559337	0.00136475	5.37615e-05	15.2571	20.0127	0.373961	0.0209844
62	63	A	87	O	87	A	A87A	494490	1438700	319711	0.646547	0.00153943	5.80431e-05	13.8408	20.9856	0.410557	0.023001
63	64	A	197	O	87	B	A87B	1049300	2957300	657178	0.626301	0.00123096	2.08436e-05	29.3699	43.1367	0.435589	0.0126171
64	65	L	12	O	12	A	L12A	1326400	2904800	645511	0.486664	0.00090359	1.17031e-05	37.126	42.3709	0.37279	0.010274
65	66	I	88	O	88	A	I88A	1400700	2079500	462111	0.329914	0.00103743	1.44363e-05	39.2056	30.3327	0.242935	0.00749531
66	67	I	198	O	88	B	I88B	1396700	2463200	547378	0.391908	0.00109102	1.57199e-05	39.0937	35.9295	0.284057	0.00784117
67	68	A	61	O	61	A	A61A	720800	406570	90348.9	0.125345	0.00103544	1.85337e-05	20.1752	5.93044	0.0923528	0.011965
68	69	L	74	O	74	A	L74A	754540	2100200	466711	0.618537	0.00135248	3.19848e-05	21.1196	30.6346	0.41504	0.0162305
69	70	L	195	PO	85	B	L85B	497710	510730	113496	0.228036	0.00134678	3.15876e-05	13.9309	7.44978	0.15327	0.0157108
70	71	W	31	O	31	A	W31A	483070	664050	147567	0.305477	0.00110944	3.35883e-05	13.5211	9.68618	0.220212	0.0202215
71	72	W	141	O	31	B	W31B	388240	544420	120982	0.311617	0.00129947	4.15331e-05	10.8668	7.9412	0.212391	0.0226475
72	73	I	71	O	71	A	I71A	1297100	1049600	233244	0.17982	0.00102371	1.40194e-05	36.3058	15.31	0.132949	0.00697963
73	74	I	58	R	58	A	I58A	848500	518380	115196	0.135764	0.00101578	1.92953e-05	23.7495	7.56136	0.100611	0.0103571
74	75	D	194	R	84	B	D84B	773350	1808400	401867	0.519644	0.0013253	3.73733e-05	21.6461	26.3783	0.35149	0.0144479
75	76	A	162	R	52	B	A52B	390310	824210	183158	0.469262	0.00139549	7.90196e-05	10.9248	12.0224	0.310907	0.0259257
76	77	S	72	PO	72	A	S72A	599030	962770	213949	0.357159	0.0013802	6.53314e-05	16.7669	14.0435	0.237703	0.0150074
77	78	K	132	PO	22	B	K22B	381940	300270	66726.7	0.174705	0.00102125	4.64996e-05	10.6905	4.3799	0.12926	0.0236334
78	79	A	59	PO	59	A	A59A	801660	546170	121371	0.1514	0.00120129	2.39875e-05	22.4385	7.96672	0.106223	0.00994093
79	80	E	25	PO	25	A	E25A	1017300	1252900	278422	0.273687	0.00108705	2.00885e-05	28.4742	18.2755	0.198603	0.00940918
80	81	I	115	O	5	B	I5B	593750	1341700	298156	0.502157	0.00112314	2.92795e-05	16.6191	19.5707	0.360534	0.0205558
81	82	T	19	O	19	A	T19A	812680	1659700	368822	0.453835	0.000997277	2.06939e-05	22.7469	24.2093	0.338166	0.0152777
82	83	A	169	PO	59	B	A59B	779820	1109500	246556	0.31617	0.00105592	2.70705e-05	21.8272	16.1838	0.231547	0.0131141
83	84	I	5	O	5	A	I5A	449480	307770	68393.3	0.152161	0.00107807	3.00809e-05	12.581	4.4893	0.110709	0.0190642
84	85	K	22	R	22	A	K22A	693850	1516800	337067	0.485792	0.00121934	3.34698e-05	19.4209	22.1248	0.339025	0.0163779
85	86	W	76	R	76	A	W76A	927990	3645900	810200	0.87307	0.00160368	4.66327e-05	25.9745	53.181	0.543989	0.0152527
86	87	W	186	R	76	B	W76B	663600	694330	154296	0.232513	0.00115264	2.34537e-05	18.5742	10.1279	0.165491	0.0132717
87	88	A	120	R	10	B	A10B	502050	220820	49071.1	0.0977415	0.000828256	2.13985e-05	14.0524	3.221	0.0765536	0.0191014
88	89	A	10	R	10	A	A10A	787770	517460	114991	0.14597	0.000967986	1.7037e-05	22.0497	7.54794	0.109711	0.0115544
89	90	R	82	R	82	A	R82A	1321900	2673700	594156	0.449471	0.00165197	3.38265e-05	37	39	0.276093	0.00654092
90	91	I	16	PO	16	A	I16A	604100	498920	110871	0.183531	0.00099711	2.13872e-05	16.9088	7.27751	0.136761	0.0152589
91	92	E	14	PO	14	A	E14A	883440	258020	57337.8	0.0649029	0.000809887	1.27548e-05	24.7275	3.76362	0.0511097	0.0108182
92	93	L	140	O	30	B	L30B	468050	617310	137180	0.293088	0.00118587	2.35211e-05	13.1007	9.00441	0.206571	0.0196459
93	94	L	30	O	30	A	L30A	520850	362770	80615.6	0.154777	0.00118802	3.55914e-05	14.5786	5.29155	0.109019	0.0154589
94	95	R	106	R	106	A	R106A	429410	1693300	376289	0.876293	0.0015462	9.4438e-05	12.0192	24.6994	0.555335	0.0340078
95	96	W	173	PO	63	B	W63Be	496210	1869500	415444	0.837235	0.00165419	7.99114e-05	13.8889	27.2695	0.513946	0.0265547
96	97	R	216	O	106	B	R106B	419700	615350	136744	0.325815	0.00144255	7.6166e-05	11.7474	8.97582	0.21289	0.0197525
97	98	W	63	R	63	A	W63Ae	509840	546610	121469	0.238249	0.00104432	3.48212e-05	14.2704	7.97314	0.17508	0.0185316
98	99	T	18	R	18	A	T18A	817670	316870	70415.6	0.0861173	0.00086873	2.04572e-05	22.8866	4.62203	0.0666487	0.0113894
99	100	L	157	R	47	B	L47B	191560	120240	26720	0.139486	0.00101754	8.054e-05	5.36177	1.75388	0.103316	0.0459426
100	101	T	128	MR	18	B	T18B	184030	511670	113704	0.617858	0.00106248	0.000144709	5.151	7.46349	0.451614	0.0791302
101	102	Y	40	O	40	A	Y40A	374940	172140	38253.3	0.102025	0.000961552	3.35808e-05	10.4946	2.51092	0.0768275	0.0236977
102	103	Y	150	O	40	B	Y40B	374940	172140	38253.3	0.102025	0.00096155	3.61719e-05	10.4946	2.51092	0.0768275	0.0236989
103	104	L	156	O	46	B	L46B	234840	169620	37693.3	0.160506	0.000882343	5.80949e-05	6.57317	2.47417	0.123723	0.0412184
104	105	L	85	PO	85	A	L85A	580370	342730	76162.2	0.13123	0.000917681	2.66672e-05	16.2446	4.99924	0.100107	0.0159936
105	106	I	181	O	71	B	I71B	788460	479620	106582	0.135178	0.00111254	2.13267e-05	22.069	6.99599	0.0973576	0.0105235
106	107	M	91	PO	91	A	M91A	366250	276030	61340	0.167481	0.00118465	5.08877e-05	10.2513	4.02632	0.118084	0.022251
107	108	M	21	O	21	A	M21A	409450	246810	54846.7	0.133952	0.000990973	3.46396e-05	11.4605	3.6001	0.0999975	0.0217479
108	109	W	63	O	63	A	W63A	535330	449420	99871.1	0.18656	0.00103857	2.6395e-05	14.9839	6.55548	0.137328	0.0168501
109	110	L	20	O	20	A	L20A	532830	594570	132127	0.247972	0.00118555	3.85213e-05	14.9139	8.67271	0.174789	0.0164928
110	111	L	180	O	70	B	L70B	683910	567500	126111	0.184397	0.000937532	2.60381e-05	19.1427	8.27785	0.139843	0.0139821
111	112	V	34	O	34	A	V34A	613940	372350	82744.4	0.134776	0.000881841	1.63681e-05	17.1842	5.43129	0.103904	0.0154726
112	113	V	144	O	34	B	V34B	613940	372350	82744.4	0.134776	0.000881844	1.61995e-05	17.1842	5.43129	0.103904	0.0154725
113	114	E	124	O	14	B	E14B	468070	402660	89480	0.191168	0.000831486	2.21163e-05	13.1013	5.87341	0.149585	0.0218526
114	115	Q	81	O	81	A	Q81A	951880	1764600	392133	0.411957	0.00136342	2.42081e-05	26.6431	25.7394	0.275534	0.0100418
115	116	R	29	O	29	A	R29A	996750	2045900	454644	0.456127	0.00102148	1.7622e-05	27.899	29.8426	0.337456	0.0123187
116	117	I	11	O	11	A	I11A	439770	266740	59275.6	0.134788	0.00090877	2.68656e-05	12.3092	3.89081	0.103091	0.0212627

## Sheet: FigS1.pH-dep 1H_15N CS
Figure S1 source data for "High-pH Structure of EmrE Reveals the Mechanism of Proton-Coupled Substrate Transport", Shcherbakov et al.
pH	4.9	6.15	7.14	8.4
15N chemical shifts
G9A	107.55	108.02	109.06	109.98
A10A	126.51	126.51	126.36	126.36
G17A	110.74	110.53	110.12	109.75
S75A	114.95	115.05	115.19	115.34
G17B	110.28	109.93	109.03	108.41
A10B	126.88	127.33	128.27	128.97
1Hn chemical shifts
G9A	8.619	8.605	8.535	8.483
A10A	9	8.966	8.784	8.685
G17A	8.791	8.765	8.646	8.582
S75A	8.204	8.231	8.253	8.293
G17B	8.688	8.652	8.531	8.406
A10B	8.837	8.966	9.198	9.429

## Sheet: FigS9.thermodynamic data
Figure S9 source data for "High-pH Structure of EmrE Reveals the Mechanism of Proton-Coupled Substrate Transport", Shcherbakov et al.
Inj Vol	[EmrE dimer] (uM)	[EmrE monomer] uM	[TPP+] uM	Buffer	Buffer ΔH at 25C (kJ/mol)	Corrected Buffer ∆H (kJ/mol)	Buffer dCp (kJ/K*mol)	pH	[H+] (M)	ITC Temp	Ka (1/M)	ΔH (kJ/mol)	n	Kd (M)	ΔS (J/mol K)	blank (uJ)	c-value
2.5	332	664	2810	Cacodylate	-3	-4.72	-0.086	5.5	3.16228e-06	318	14950	-39.36	0.548	6.69e-05	-43.8	-5.76887	4.9634
2.5	417.5	835	4892	Cacodylate	-3	-4.72	-0.086	5.5	3.16228e-06	318	12810	-36.11	0.533	7.808e-05	-34.87	-3.79541	5.34817
2.5	404	808	4564	MES	14.8	14.9	0.005	5.5	3.16228e-06	318	12460	-47.94	0.564	8.028e-05	-72.27	-10.5376	5.03384
2.5	401	802	4613	MES	14.8	14.9	0.005	5.5	3.16228e-06	318	13800	-47.73	0.572	7.249e-05	-70.76	-13.688	5.5338
2.5	396	792	4868	Piperazine	31.11	32.83	0.086	5.5	3.16228e-06	318	17120	-60.52	0.572	5.84e-05	-109.2	-12.4948	6.77952
2.5	400.5	801	4979	Piperazine	31.11	32.83	0.086	5.5	3.16228e-06	318	16010	-60.83	0.562	6.244e-05	-110.7	-12.6269	6.412
2.5	41.88	83.76	232.6	BES	24.25	24.21	-0.002	6.5	3.16228e-07	318	480300	-60.78	0.517	2.08203e-06	-82.3669	-7.19481	20.115
2.5	46.55	93.1	391.8	BES	24.25	24.21	-0.002	6.5	3.16228e-07	318	520000	-56.43	0.55	1.923e-06	-67.93	-3.44863	24.206
2.5	47	94	392.1	BES	24.25	24.21	-0.002	6.5	3.16228e-07	318	511900	-56.39	0.566	1.954e-06	-67.95	-3.27	24.0593
2.5	55.6	111.2	254	Imidizole	36.64	36.46	-0.009	6.5	3.16228e-07	318	597300	-60.01	0.484	1.6742e-06	-78.133	-12.7557	33.2099
2.5	45.9	91.8	388.5	Imidizole	36.64	36.46	-0.009	6.5	3.16228e-07	318	473500	-61.77	0.525	2.112e-06	-85.51	-2.73014	21.7336
2.5	45.75	91.5	384.3	Imidizole	36.64	36.46	-0.009	6.5	3.16228e-07	318	432000	-65.53	0.549	2.315e-06	-98.09	-4.14727	19.764
2.5	46.72	93.44	308	KPi	3.6	-1	-0.23	6.5	3.16228e-07	318	556600	-28.49	0.5691	1.79662e-06	20.4	-1.69567	26.0044
2.5	28.62	57.24	191.7	KPi	3.6	-1	-0.23	6.5	3.16228e-07	318	789300	-28.98	0.529	1.26695e-06	21.76	-2.60873	22.5898
2.5	46.8	93.6	394.5	KPi	3.6	-1	-0.23	6.5	3.16228e-07	318	518500	-30.77	0.543	1.929e-06	12.64	-1.27995	24.2658
2.5	47.25	94.5	403.5	KPi	3.6	-1	-0.23	6.5	3.16228e-07	318	535600	-30.31	0.571	1.867e-06	14.41	-2.70546	25.3071
2.5	15	30	133	MOPS	21.1	21.6	0.025	7.5	3.16228e-08	318	7598000	-40.28	0.417	1.31614e-07	5.112	-1.97564	113.97
2.5	15	30	117.3	MOPS	21.1	21.6	0.025	7.5	3.16228e-08	318	5628000	-39.66	0.449	1.77683e-07	4.578	-1.99093	84.42
2.5	14.75	29.5	117	MOPS	21.1	21.6	0.025	7.5	3.16228e-08	318	6713000	-39.76	0.476	1.48965e-07	5.727	-2.03606	99.0168
2.5	14.7	29.4	119.5	MOPS	21.1	21.6	0.025	7.5	3.16228e-08	318	6429000	-41.46	0.492	1.555e-07	0.029	-0.2791	94.5063
2.02	16.35	32.7	140.6	Imidizole	36.64	36.46	-0.009	7.5	3.16228e-08	318	3651000	-47.34	0.5903	2.73898e-07	-23.2391	-1.3799	59.6939
2.5	17.2	34.4	147	Imidizole	36.64	36.46	-0.009	7.5	3.16228e-08	318	3863000	-48.62	0.574	2.58866e-07	-26.795	-1.91271	66.4436
1.49	21.615	43.23	306.7	KPi	3.6	-1	-0.23	7.5	3.16228e-08	318	8610000	-15.69	0.613	1.16144e-07	83.4219	-1.56888	186.105
1.43	30.32	60.64	369.5	KPi	3.6	-1	-0.23	7.5	3.16228e-08	318	6437000	-18.73	0.568	1.55352e-07	71.444	-1.06505	195.17
2.5	15.43	30.86	96.31	Tris	47.45	46.27	-0.059	7.5	3.16228e-08	318	4023000	-61.63	0.5247	2.48571e-07	-67.3696	-0.94561	62.0749
2.5	15.17	30.34	96.7	Tris	47.45	46.27	-0.059	7.5	3.16228e-08	318	4918000	-63.19	0.481	2.03335e-07	-70.6052	-1.16368	74.6061
2.5	17.6	35.2	141	Bicine	26.34	26.34	0	8.5	3.16228e-09	318	26503000	-31.6	0.5635	3.77316e-08	42.7382	-2.67026	466.453
2.02	17.8	35.6	154.5	Bicine	26.34	26.34	0	8.5	3.16228e-09	318	27290000	-32.39	0.539	3.66435e-08	40.4972	-2.48872	485.762
2.5	18.75	37.5	124	Bicine	26.34	26.34	0	8.5	3.16228e-09	318	45240000	-29.33	0.468	2.211e-08	54.36	0.88632	848.25
2.5	18.75	37.5	124	Bicine	26.34	26.34	0	8.5	3.16228e-09	318	42510000	-28.9	0.474	2.352e-08	55.22	0.84501	797.062
2.5	15.85	31.7	124.4	Glycylglycine	43.4	43.08	-0.016	8.5	3.16228e-09	318	34620000	-38.68	0.441	2.889e-08	22.76	-0.24382	548.727
2.5	15.85	31.7	124.4	Glycylglycine	43.4	43.08	-0.016	8.5	3.16228e-09	318	36390000	-35.1	0.446	2.748e-08	34.42	-0.1405	576.781
2.5	15	30	121	Glycylglycine	43.4	43.08	-0.016	8.5	3.16228e-09	318	48600000	-35.41	0.403	2.058e-08	35.84	-0.01049	729
2.5	16.4	32.8	127.6	Glycylglycine	43.4	43.08	-0.016	8.5	3.16228e-09	318	37650000	-38.19	0.47	2.656e-08	25	-0.88304	617.46

## Sheet: FigS10.1H sat recovery pH8
Figure 10 source data for "High-pH Structure of EmrE Reveals the Mechanism of Proton-Coupled Substrate Transport", Shcherbakov et al.
Index	Ident	4900 ms	3800 ms	2900 ms	2000 ms	1500 ms	1000 ms	750 ms	600 ms	450 ms	300 ms	150 ms
0	G57B	0.913946	0.878356	1	0.955882	0.939407	0.788595	0.668309	0.756468	0.42885	0.486118	0.312454
1	G57A	0.890642	1	0.962824	0.841438	0.690472	0.644279	0.533135	0.514351	0.38627	0.223539	0.0824994
2	G90B	0.97799	1	0.912155	0.901268	0.769038	0.652402	0.481748	0.450879	0.361256	0.198732	0.0486558
3	G90A	1	0.908309	0.875466	0.884776	0.896644	0.671188	0.489978	0.355377	0.27921	0.159656	0.0313301
4	G9A	0.940429	1	0.901694	0.946579	0.835291	0.713538	0.57166	0.429581	0.288185	0.205595	0.0515375
5	G77B	0.997138	0.978827	0.903954	1	0.982522	0.792522	0.634008	0.444026	0.406426	0.237843	0.0914386
6	G35A	1	0.958187	0.875006	0.854839	0.762391	0.668663	0.563031	0.545678	0.374395	0.228635	0.0443564
7	G8B	0.788025	0.841901	1	0.969476	0.620716	0.644251	0.509669	0.377931	0.332154	0.143167	0.0647234
8	G8A	0.958857	0.930286	1	0.982681	0.839376	0.732088	0.527341	0.378734	0.32756	0.174075	0.0952791
9	G97B	0.868856	0.89703	0.889473	1	0.799276	0.688383	0.539991	0.395328	0.318004	0.137356	0.111145
10	G35B	0.900328	1	0.962711	0.880809	0.63888	0.651269	0.605788	0.407711	0.333277	0.166192	0.0881484
11	G97A	1	0.908528	0.947917	0.93097	0.935586	0.74129	0.608638	0.42231	0.332509	0.178734	0.0929663
12	G77A	0.963777	0.988404	0.877855	1	0.932966	0.81697	0.738655	0.454234	0.498927	0.375277	0.178226
13	G65A	0.947142	1	0.903418	0.892757	0.886381	0.687731	0.565172	0.458818	0.340099	0.18762	0.0778338
14	G67B	0.974105	1	0.916998	0.886267	0.851296	0.751815	0.66085	0.53958	0.458392	0.19336	0.0991392
15	G80A	0.934017	0.949777	0.965157	1	0.880518	0.833191	0.701794	0.574756	0.522643	0.312323	0.219254
16	F78B	1	0.971289	0.837561	0.950111	0.847565	0.772532	0.612861	0.430191	0.353678	0.293607	0.157259
17	G17B	1	0.921581	0.895267	0.917774	0.877276	0.658438	0.590172	0.464307	0.417202	0.265277	0.152888
18	G9B	0.979826	0.949692	0.928282	1	0.691956	0.784805	0.558686	0.41745	0.409857	0.171456	0.137918
19	G80B	0.957018	1	0.964583	0.992862	0.751723	0.756963	0.618114	0.510157	0.397332	0.266419	0.0893102
20	G67A	0.988685	1	0.985777	0.963068	0.81306	0.686665	0.527621	0.390445	0.314168	0.141537	0.0388158
21	G17A	0.976632	0.954299	0.974166	1	0.776284	0.737904	0.561947	0.40555	0.368351	0.170527	0.0624002
22	S43A	0.932594	0.97345	0.94687	1	0.72083	0.742396	0.518348	0.354749	0.286951	0.100903	0.0459841
23	S105A	1	0.982347	0.897785	0.875701	0.830357	0.703409	0.679093	0.507563	0.430235	0.278193	0.0740447
24	F79A	0.923829	1	0.692994	0.756382	0.750883	0.633172	0.611095	0.569	0.458616	0.334393	0.136416
25	S33A	0.994908	1	0.945287	0.913723	0.812744	0.722273	0.56359	0.453326	0.402126	0.20291	0.0687347
26	Q49A	1	0.982177	0.946455	0.923386	0.841833	0.697593	0.617584	0.498858	0.379677	0.262163	0.0951393
27	Q49B	1	0.968731	0.864071	0.952452	0.764702	0.734009	0.6031	0.552642	0.418605	0.229031	0.110764
28	S33B	0.864134	0.911248	1	0.980224	0.930563	0.717698	0.558417	0.477914	0.322547	0.218048	0.0726668
29	Y53B	0.936001	1	0.858271	0.884779	0.882449	0.764562	0.628601	0.505902	0.423175	0.275829	0.155124
30	L104A	1	0.989103	0.911565	0.924247	0.898572	0.742083	0.60208	0.450869	0.383204	0.289739	0.0871003
31	F79B	0.888198	1	0.789464	0.917512	0.824193	0.735935	0.642728	0.498621	0.317323	0.247558	0.128292
32	A87A	0.931593	1	0.739076	0.867932	0.754409	0.708037	0.560868	0.3902	0.348725	0.252804	0.118572
33	L104B	0.882884	0.92238	0.939785	1	0.902496	0.885977	0.637835	0.501521	0.330456	0.232055	0.126
34	S105B	1	0.80779	0.689043	0.768169	0.897603	0.741047	0.482537	0.442816	0.379833	0.214538	0.0906863
35	F27A	1	0.889678	0.793815	0.836557	0.734378	0.650836	0.531293	0.497177	0.401265	0.244521	0.0933333
36	S24A	0.905211	1	0.832896	0.838001	0.684452	0.657143	0.553988	0.454591	0.358065	0.228678	0.0844878
37	F78A	0.968025	0.884937	0.950359	1	0.960445	0.793107	0.673718	0.473488	0.393273	0.267137	0.173614
38	S43B	0.864316	1	0.948528	0.74024	0.577471	0.562879	0.495973	0.446602	0.346047	0.189975	0.0816047
39	L103A	0.946191	1	0.898522	0.903229	0.748626	0.643642	0.539187	0.465794	0.347482	0.183258	0.055857
40	G26A	0.971627	0.982418	0.975702	1	0.847495	0.792069	0.629679	0.534923	0.417258	0.250634	0.0984153
41	G26B	1	0.99217	0.905532	0.988498	0.954671	0.768622	0.667109	0.526677	0.439687	0.275852	0.108101
42	F44A	0.873002	0.900364	1	0.890481	0.727484	0.622829	0.431972	0.385529	0.27485	0.128358	0.0759762
43	L103B	0.892805	0.947645	0.858334	1	0.726456	0.65015	0.602041	0.465414	0.357084	0.209678	0.065384
44	S75A	1	0.884895	0.839834	0.947122	0.878305	0.779408	0.648747	0.510782	0.440762	0.243176	0.111541
45	I62A	1	0.837999	0.871126	0.845119	0.721791	0.689938	0.548323	0.514079	0.391381	0.245044	0.101353
46	Y60A	0.88066	1	0.892944	0.916642	0.561668	0.55108	0.595966	0.460189	0.304292	0.215023	0.0551959
47	V15A	0.933006	1	0.982175	0.975028	0.754861	0.739516	0.594764	0.475915	0.365095	0.191931	0.0883665
48	V64A	0.815189	0.821117	0.979718	1	0.630796	0.670681	0.544889	0.403206	0.306744	0.163075	0.0519365
49	Y60B	1	0.825765	0.873852	0.915625	0.729082	0.704209	0.498661	0.445855	0.344324	0.191499	0.0815306
50	S75B	0.9433	1	0.905988	0.817382	0.924872	0.636074	0.529762	0.539876	0.314121	0.290168	0.0714037
51	C41A	0.887592	0.976115	1	0.930531	0.831407	0.666925	0.594448	0.442529	0.310088	0.20227	0.0676643
52	I62B	0.960277	1	0.88976	0.885338	0.857381	0.683677	0.646291	0.500234	0.340032	0.219653	0.0635784
53	V66A	0.964325	0.958137	0.950796	1	0.837022	0.764691	0.647146	0.473768	0.360241	0.192293	0.120995
54	A13A	0.910365	0.883822	1	0.905167	0.882719	0.738225	0.56183	0.400827	0.316497	0.152851	0.0363681
55	C39A	0.742018	1	0.948953	0.985271	0.701729	0.791007	0.611106	0.470753	0.311792	0.210557	0.0616568
56	A61B	1	0.979446	0.982942	0.984108	0.854638	0.767071	0.613551	0.515914	0.388754	0.231509	0.091291
57	C95A	1	0.998382	0.976276	0.923113	0.968305	0.751382	0.629026	0.472497	0.304072	0.277903	0.135746
58	A87B	0.949011	0.952801	1	0.964484	0.86074	0.74952	0.622566	0.516896	0.432785	0.289797	0.100301
59	D84A	1	0.967056	0.74516	0.83563	0.752561	0.71298	0.589039	0.427025	0.419924	0.275421	0.0754029
60	L51B	0.906679	0.838954	0.902872	1	0.812474	0.733713	0.622448	0.445483	0.367247	0.226452	0.108098
61	I58B	0.971342	1	0.912001	0.923448	0.808816	0.670937	0.669146	0.60021	0.439685	0.304634	0.157721
62	Y6B	0.953257	1	0.801596	0.900408	0.764118	0.75339	0.5852	0.464017	0.328347	0.231945	0.0903588
63	A52B	0.789103	0.707913	0.658438	0.619549	1	0.617012	0.419299	0.339004	0.308277	0.263159	0.12909
64	V69A	1	0.95464	0.970495	0.940675	0.898835	0.716882	0.603984	0.503574	0.370203	0.25683	0.0743783
65	I58A	0.946578	0.87355	0.989416	0.945452	1	0.774077	0.541001	0.459492	0.321402	0.242785	0.0893452
66	F23A	0.945418	0.670351	0.818043	0.82659	1	0.748007	0.439402	0.401013	0.306161	0.262145	0.117459
67	L83A	0.953432	0.93404	0.849903	0.923051	1	0.781577	0.720427	0.559354	0.32839	0.281888	0.0864486
68	I68B	1	0.969924	0.863846	0.774804	0.77895	0.645595	0.592735	0.60017	0.447404	0.248111	0.0691831
69	Q81A	0.93648	0.975096	0.924536	1	0.979896	0.759878	0.637656	0.428273	0.339586	0.200904	0.0414551
70	R29A	0.918577	0.861451	1	0.932332	0.900085	0.777515	0.721152	0.480465	0.402018	0.317854	0.104277
71	S72A	1	0.723153	0.909364	0.942661	0.761827	0.743524	0.665258	0.392663	0.437891	0.175945	0.075115
72	Q81B	0.86317	0.998145	0.819844	0.886129	1	0.67107	0.701746	0.620944	0.354578	0.295018	0.128791
73	R29B	1	0.88876	0.779586	0.723982	0.787754	0.490336	0.582442	0.501923	0.312736	0.26314	0.0933161
74	E25A	0.95188	1	0.911883	0.939352	0.685598	0.584896	0.617969	0.496981	0.396789	0.24139	0.108932
75	V69B	0.846327	0.92752	0.980144	1	0.779002	0.808647	0.621008	0.544606	0.397051	0.237017	0.103961
76	K22B	0.869275	0.755277	0.829237	0.90287	1	0.700574	0.639827	0.541806	0.383074	0.285955	0.0780836
77	T19A	1	0.948598	0.815281	0.895163	0.863359	0.640523	0.616236	0.567529	0.309783	0.251774	0.0760432
78	T19B	0.937218	0.860568	0.859604	0.845051	1	0.645491	0.522767	0.475481	0.329058	0.226033	0.0759539
79	I11A	1	0.828069	0.877977	0.88875	0.743789	0.681715	0.50579	0.508384	0.368523	0.233023	0.0876658
80	A59A	0.952183	1	0.928317	0.996529	0.95496	0.753536	0.59941	0.488475	0.360956	0.218112	0.0799366
81	A59B	1	0.974463	0.927886	0.950016	0.875104	0.741643	0.662448	0.538011	0.36766	0.267874	0.110072
82	E25B	0.892921	0.982848	0.904731	1	0.935957	0.687029	0.660333	0.457777	0.289318	0.253825	0.087136
83	L20A	0.933802	0.829993	1	0.980523	0.918799	0.635293	0.641395	0.463314	0.354426	0.196228	0.072193
84	V34A	0.702557	0.722721	0.848082	1	0.739797	0.61813	0.497883	0.358393	0.260539	0.157463	0.0662652
85	M21A	0.823859	1	0.872227	0.764437	0.631505	0.55144	0.478357	0.472734	0.320495	0.18529	0.0649383
86	I11B	0.959067	0.925006	1	0.965295	0.80439	0.631432	0.564556	0.515265	0.340164	0.192466	0.0837634
87	I16A	0.979046	0.913269	0.979304	0.941061	1	0.831505	0.648431	0.489549	0.310771	0.19616	0.0774076
88	W76B	1	0.98954	0.935098	0.980361	0.794726	0.793435	0.612418	0.500799	0.455979	0.212702	0.154311
89	K22A	1	0.97377	0.91329	0.953805	0.870353	0.739913	0.639587	0.528193	0.393309	0.276468	0.101821
90	W76A	0.878422	0.993978	0.891288	1	0.712313	0.674979	0.628848	0.602044	0.540903	0.368435	0.132267
91	R82A	1	0.933132	0.935912	0.990708	0.878733	0.819369	0.699492	0.62805	0.500397	0.328677	0.144409
92	A10A	0.877916	0.713445	0.790389	1	0.735871	0.684835	0.397941	0.408752	0.322871	0.209712	0.0712603
93	A10B	0.913288	0.911969	0.85515	1	0.755726	0.691833	0.534444	0.468614	0.356634	0.194018	0.0592706
94	L83B	0.924082	0.81335	0.95341	1	0.912965	0.784464	0.649383	0.471677	0.34053	0.260332	0.0738558
95	R82B	0.952638	0.948915	0.955935	1	0.747591	0.801639	0.662209	0.668895	0.492173	0.336269	0.126873
96	L30B	0.989674	0.944651	1	0.957373	0.953325	0.759232	0.674597	0.686799	0.494135	0.381636	0.126824
97	L30A	1	0.989815	0.863078	0.873383	0.787986	0.714065	0.585705	0.655815	0.432898	0.346202	0.11341
98	R106A	0.863107	1	0.94891	0.997643	0.808105	0.683033	0.616708	0.581638	0.478095	0.245919	0.250354
99	R106B	1	0.909813	0.874102	0.881756	0.80299	0.733481	0.596376	0.491802	0.422388	0.242445	0.135885
100	T18A	0.991257	1	0.963546	0.956676	0.877247	0.778012	0.70038	0.545246	0.416891	0.285498	0.154252
101	T18B	0.77586	0.760311	1	0.922271	0.655349	0.704429	0.58015	0.613832	0.470644	0.218514	0.145508
102	I71A	0.953937	0.951557	1	0.999169	0.862984	0.72166	0.60724	0.510618	0.366528	0.214268	0.0747831
103	W31A	0.823629	0.927041	1	0.773928	0.605027	0.580372	0.490342	0.471964	0.370844	0.187296	0.0673243
104	W31B	0.894342	1	0.827775	0.816685	0.580332	0.611539	0.524333	0.537761	0.405736	0.239602	0.105227
105	L85B	0.971065	0.913124	1	0.925984	0.813889	0.707116	0.609988	0.532993	0.440702	0.274094	0.123555
106	Y40A	1	0.885764	0.757763	0.732516	0.723266	0.560627	0.504141	0.46898	0.367606	0.15655	0.085488
107	V66B	0.848686	1	0.884135	0.80641	0.605397	0.527494	0.434195	0.456303	0.310184	0.16371	0.041574
108	L47B	1	0.938313	0.943701	0.81944	0.752426	0.632504	0.503683	0.491737	0.309956	0.200396	0.0601106
109	W63A	0.917963	0.885781	0.828992	1	0.879283	0.66977	0.600146	0.477156	0.340953	0.219309	0.0713811
110	L74A	0.817678	1	0.875368	0.761482	0.682645	0.608969	0.510178	0.449389	0.413426	0.296018	0.137336
111	W63B	1	0.994921	0.993958	0.999168	0.868657	0.746749	0.607767	0.489777	0.364257	0.217828	0.0707193
112	I68A	0.841667	1	0.903831	0.874221	0.88028	0.651719	0.578334	0.454186	0.253767	0.221444	0.0578983
113	E14A	1	0.949007	0.887523	0.769464	0.778157	0.583084	0.508524	0.472574	0.329936	0.225268	0.076849
114	W63Be	0.967537	1	0.98704	0.960322	0.932123	0.75607	0.644114	0.49352	0.406402	0.272927	0.162
115	V34B	0.695231	0.714421	0.828683	1	0.729278	0.617485	0.49294	0.354143	0.255563	0.153299	0.0693864

## Sheet: FigS10.1H Sat-Recovery pH5.8
Figure 10 source data for "High-pH Structure of EmrE Reveals the Mechanism of Proton-Coupled Substrate Transport", Shcherbakov et al.
Index	Identifier	4900 ms	3800 ms	2900 ms	2000 ms	1500 ms	1000 ms	750 ms	600 ms	450 ms	300 ms	150 ms
0	G57B	0.808422	0.897654	1	0.947575	0.943705	0.882332	0.718648	0.480074	0.576677	0.414945	0.285362
1	G67B	0.96215	1	0.956886	0.888995	0.818722	0.719031	0.501538	0.457151	0.306604	0.211549	0.104494
2	G90B	1	0.945961	0.977881	0.949177	0.849776	0.732147	0.727695	0.562004	0.404703	0.22953	0.0757309
3	G65B	1	0.934572	0.998315	0.702566	0.570671	0.667829	0.723992	0.458297	0.322355	0.191389	0.0994033
4	G57A	1	0.999264	0.887688	0.943125	0.86711	0.822568	0.680493	0.492319	0.379411	0.302337	0.140019
5	G90A	0.930795	1	0.888953	0.885518	0.811348	0.641326	0.554592	0.396893	0.325575	0.152653	0.0728573
6	G77B	0.997793	0.977463	0.968003	1	0.846441	0.820448	0.658451	0.529409	0.411579	0.261695	0.0619039
7	G8B	1	0.987983	0.968042	0.960687	0.908115	0.653212	0.524226	0.43969	0.292691	0.200588	0.0197332
8	G35B	1	0.834842	0.825537	0.953891	0.815726	0.555994	0.460619	0.384208	0.264477	0.180276	0.0571005
9	G35A	0.825074	0.820576	1	0.801926	0.693866	0.660484	0.503641	0.449676	0.317244	0.141609	0.05027
10	G8A	0.985103	1	0.997689	0.879019	0.850784	0.693479	0.546272	0.46046	0.283797	0.183184	0.0749598
11	G77A	0.881045	0.971808	0.862068	1	0.872926	0.809437	0.685198	0.646857	0.483906	0.354335	0.206995
12	G65A	0.967571	1	0.930715	0.797303	0.758843	0.61536	0.422572	0.486984	0.324063	0.124221	0.0232945
13	G97A	0.980294	0.943802	1	0.974174	0.883988	0.667562	0.502712	0.400323	0.320403	0.164721	0.0983858
14	G97B	0.980294	0.943802	1	0.974174	0.883988	0.667562	0.502712	0.400323	0.320403	0.164721	0.0983858
15	G9A	0.940062	1	0.978984	0.892538	0.776117	0.687126	0.519645	0.416692	0.250127	0.14434	0.0587298
16	G9B	1	0.950998	0.879557	0.905373	0.795282	0.63069	0.481293	0.394393	0.289077	0.129827	0.0551507
17	G17B	0.969845	0.981868	0.938275	1	0.846971	0.708113	0.547546	0.462349	0.359213	0.153186	0.110177
18	G80B	0.976913	0.968461	0.848241	1	0.874612	0.736248	0.638123	0.465694	0.346941	0.306293	0.0755276
19	G67A	1	0.903517	0.904225	0.914679	0.838986	0.586206	0.435646	0.300943	0.218023	0.105746	0.05326
20	V64B	0.909917	1	0.890223	0.872168	0.784841	0.641731	0.562799	0.442951	0.34761	0.138856	0.0316624
21	G17A	0.942869	1	0.981912	0.910682	0.832909	0.690956	0.508279	0.418821	0.293597	0.184801	0.07668
22	S43B	1	0.938259	0.898143	0.969982	0.871565	0.623724	0.50689	0.412927	0.280843	0.136257	0.0766605
23	F78B	1	0.831165	0.775877	0.895997	0.785721	0.659843	0.581876	0.51846	0.348178	0.238567	0.14729
24	G80A	1	0.976579	0.959936	0.945444	0.92178	0.798934	0.718106	0.694264	0.556571	0.392244	0.180272
25	S105A	0.969781	0.970348	1	0.984352	0.874022	0.7735	0.721397	0.494633	0.483634	0.27935	0.100293
26	F79A	1	0.947485	0.968051	0.979928	0.898988	0.82774	0.687031	0.607015	0.508665	0.326656	0.142643
27	F78A	1	0.894042	0.810292	0.954477	0.945638	0.708309	0.51897	0.446675	0.458511	0.32725	0.146664
28	S43A	0.815928	0.972253	1	0.806149	0.721238	0.745071	0.655934	0.490094	0.365801	0.186839	0.0480256
29	S105B	0.945314	1	0.938386	0.898721	0.839253	0.79129	0.656047	0.498835	0.398782	0.339508	0.119097
30	Y53B	0.995999	1	0.958667	0.957806	0.936118	0.725015	0.670739	0.485648	0.394543	0.324704	0.174024
31	Y53A	0.975827	0.920925	1	0.971025	0.89813	0.732548	0.584152	0.497328	0.355152	0.238085	0.134168
32	G26A	1	0.988795	0.967624	0.986468	0.894963	0.751115	0.666062	0.525571	0.445272	0.299042	0.149967
33	G26B	1	0.957597	0.951451	0.936454	0.834702	0.717154	0.622293	0.427337	0.379315	0.233435	0.156564
34	L103A	1	0.89468	0.788673	0.847037	0.889283	0.651437	0.755254	0.447884	0.426583	0.329949	0.127845
35	V15A	0.919517	1	0.895346	0.900263	0.809062	0.655181	0.570581	0.454449	0.310679	0.171834	0.0707358
36	F27A	0.821777	0.76342	1	0.752064	0.711876	0.693698	0.488771	0.521602	0.378667	0.17524	0.079303
37	S24A	0.861381	0.973729	1	0.809061	0.774453	0.760594	0.510542	0.446543	0.402283	0.20019	0.09107
38	L104B	0.919956	1	0.824092	0.889023	0.671381	0.590529	0.650999	0.506425	0.380868	0.211008	0.0982971
39	I62B	0.913596	1	0.933378	0.87044	0.756161	0.699444	0.515227	0.456964	0.353473	0.178289	0.0566514
40	S75A	0.968467	1	0.94643	0.883331	0.841664	0.807944	0.641827	0.551031	0.465433	0.322524	0.158874
41	I62A	1	0.955959	0.99096	0.940781	0.862984	0.712035	0.572356	0.473708	0.331301	0.209708	0.0485428
42	L104A	0.941869	0.896171	1	0.872527	0.876794	0.699211	0.605167	0.556259	0.479033	0.248128	0.111754
43	Q49A	0.98082	0.984729	1	0.832821	0.741028	0.737119	0.58087	0.465582	0.369004	0.207114	0.0543543
44	S33A	0.881437	0.988789	1	0.895516	0.805697	0.717573	0.608271	0.498729	0.346611	0.193136	0.0593169
45	Q49B	0.979204	1	0.991831	0.928041	0.867743	0.78481	0.55352	0.497007	0.387442	0.205643	0.10651
46	S33B	0.988026	0.990426	0.925384	1	0.887911	0.773143	0.57567	0.483683	0.363412	0.234064	0.107202
47	F79B	1	0.983439	0.960529	0.940936	0.871064	0.817416	0.704082	0.584016	0.533821	0.301069	0.160917
48	Y4A	0.992621	1	0.964529	0.949152	0.839886	0.72299	0.500788	0.389246	0.344863	0.193289	0.0506377
49	C39B	1	0.855198	0.975614	0.954633	0.876561	0.645903	0.565681	0.49799	0.28196	0.187785	0.0342675
50	C39A	0.966282	0.893232	0.906376	1	0.85283	0.737121	0.527845	0.494162	0.293749	0.16135	0.0408879
51	S75B	0.903882	0.909953	1	0.739477	0.7991	0.700048	0.484951	0.376867	0.329149	0.185262	0.0614551
52	V69A	1	0.972158	0.964221	0.965723	0.88743	0.712956	0.626512	0.500064	0.357469	0.226362	0.0790776
53	Y60A	1	0.984869	0.947368	0.964338	0.85172	0.698537	0.583621	0.446583	0.379062	0.23575	0.0887152
54	A13A	0.973701	1	0.943213	0.930687	0.836958	0.695963	0.510875	0.380374	0.288503	0.19251	0.0588101
55	I68A	0.915116	1	0.975009	0.866426	0.775314	0.687042	0.495593	0.387109	0.313863	0.155388	0.0646911
56	Y6A	1	0.887238	0.991078	0.946315	0.887101	0.726259	0.497235	0.523586	0.329213	0.228584	0.0779308
57	Y6B	0.996185	0.919673	1	0.959969	0.930728	0.745255	0.604324	0.527441	0.369272	0.266567	0.0888779
58	I58B	1	0.926726	0.934896	0.790461	0.730954	0.709489	0.572877	0.506846	0.383472	0.215838	0.11226
59	I68B	1	0.993158	0.984337	0.970108	0.84726	0.716318	0.539308	0.474059	0.280987	0.218559	0.0523564
60	A52A	0.926645	0.874964	1	0.857752	0.891242	0.736832	0.528642	0.500686	0.338033	0.259813	0.0769538
61	D84A	0.984057	1	0.821183	0.952477	0.808632	0.654684	0.756813	0.561407	0.398937	0.283094	0.106054
62	A87A	0.837034	0.79483	1	0.819138	0.79029	0.810456	0.586744	0.579287	0.382502	0.292842	0.0951516
63	A87B	0.96246	0.973319	1	0.928178	0.888311	0.753471	0.585217	0.552238	0.387551	0.252594	0.129272
64	L12A	1	0.888743	0.867262	0.856312	0.798837	0.620308	0.44433	0.392031	0.286255	0.200618	0.0973934
65	I88A	0.985796	0.989602	1	0.95562	0.894998	0.691484	0.502345	0.409304	0.413151	0.256871	0.115625
66	I88B	0.987046	0.989625	1	0.776031	0.895316	0.783766	0.5438	0.439985	0.344961	0.260354	0.117924
67	A61A	0.902005	0.901283	1	0.856937	0.883612	0.646207	0.544117	0.382971	0.309116	0.204932	0.0810993
68	L74A	0.970139	1	0.992642	0.953065	0.874236	0.775084	0.640956	0.55718	0.465281	0.289815	0.154556
69	L85B	0.975407	1	0.737856	0.935078	0.879491	0.698704	0.635941	0.493324	0.439181	0.279629	0.11508
70	W31A	0.974918	1	0.745397	0.753688	0.664487	0.627202	0.661172	0.42768	0.35317	0.267234	0.10632
71	W31B	0.777695	1	0.91845	0.75825	0.672332	0.665685	0.663462	0.456471	0.428449	0.226921	0.0923291
72	I71A	1	0.986208	0.967492	0.958231	0.86263	0.64156	0.603815	0.44051	0.364851	0.212283	0.0692947
73	I58A	0.973485	1	0.999055	0.92348	0.917998	0.749551	0.525059	0.450033	0.286681	0.219458	0.0581359
74	D84B	1	0.892098	0.881897	0.978274	0.942426	0.714677	0.559198	0.560509	0.386068	0.315358	0.124497
75	A52B	0.819961	0.849472	1	0.828338	0.798135	0.798827	0.57862	0.569474	0.353597	0.212035	0.0931935
76	S72A	1	0.991651	0.982214	0.874331	0.900425	0.785669	0.655158	0.598837	0.405174	0.309004	0.165374
77	K22B	0.844082	1	0.853995	0.793133	0.791642	0.590351	0.567121	0.4561	0.268287	0.161791	0.0786793
78	A59A	0.882747	0.888655	1	0.967229	0.783846	0.838072	0.489523	0.49788	0.357118	0.211634	0.0739586
79	E25A	1	0.975096	0.979187	0.927599	0.863515	0.832607	0.514631	0.490705	0.313164	0.22184	0.0909544
80	I5B	0.854946	1	0.997468	0.800565	0.749656	0.744041	0.551628	0.491431	0.366291	0.180781	0.0895976
81	T19A	1	0.989092	0.988605	0.773164	0.720376	0.72272	0.58301	0.488707	0.340246	0.179092	0.103256
82	A59B	1	0.986851	0.819333	0.951948	0.880425	0.62588	0.620797	0.426794	0.316428	0.217826	0.0923636
83	I5A	0.976514	0.968815	1	0.928274	0.867642	0.706036	0.563279	0.471221	0.379084	0.204299	0.0868952
84	K22A	0.955936	0.934593	1	0.912535	0.890009	0.780941	0.606636	0.511088	0.424488	0.19821	0.0177323
85	W76A	0.972105	1	0.969722	0.957156	0.900628	0.769368	0.702288	0.610274	0.584712	0.320227	0.164523
86	W76B	1	0.918519	0.948415	0.985896	0.880869	0.715358	0.656277	0.465946	0.297007	0.23836	0.11683
87	A10B	1	0.916694	0.885841	0.878139	0.764359	0.634872	0.459647	0.378599	0.24799	0.142401	0.0358239
88	A10A	1	0.995481	0.98447	0.915366	0.83106	0.680978	0.571035	0.454437	0.325415	0.173385	0.0497962
89	R82A	0.948971	0.923281	0.925664	1	0.847329	0.768827	0.689362	0.628145	0.512845	0.3153	0.193679
90	I16A	1	0.843206	0.871281	0.950527	0.897505	0.599325	0.504182	0.410674	0.312402	0.157182	0.0745926
91	E14A	1	0.957535	0.939956	0.861694	0.787877	0.627176	0.478788	0.336737	0.264577	0.173602	0.0535585
92	L30B	1	0.983497	0.868297	0.972307	0.90323	0.706239	0.612112	0.502186	0.348733	0.263877	0.109352
93	L30A	1	0.939784	0.890079	0.940738	0.796107	0.685483	0.6053	0.550741	0.348977	0.262282	0.0939118
94	R106A	0.92059	0.942093	1	0.925923	0.830859	0.787508	0.736377	0.532222	0.500675	0.327683	0.125759
95	W63Be	0.910833	0.926955	0.872766	1	0.879438	0.765215	0.696085	0.619157	0.488276	0.291301	0.167017
96	R106B	0.952614	0.963392	1	0.87651	0.863374	0.728886	0.6882	0.585295	0.455413	0.298069	0.168681
97	W63Ae	0.974631	1	0.943862	0.882413	0.823723	0.711726	0.609678	0.450575	0.352026	0.213626	-0.0176101
98	T18A	0.956576	1	0.912128	0.903889	0.810193	0.672409	0.454656	0.382831	0.245511	0.165225	0.090832
99	L47B	0.834039	0.916804	0.901156	1	0.718721	0.623645	0.526308	0.385059	0.279294	0.165214	0.114723
100	T18B	0.935611	1	0.790364	0.942505	0.715698	0.584292	0.645871	0.340158	0.35915	0.280868	0.14596
101	Y40A	1	0.978745	0.933757	0.943964	0.857011	0.659777	0.566243	0.426565	0.30223	0.176631	0.0426061
102	Y40B	1	0.978745	0.933757	0.943964	0.857011	0.659777	0.566243	0.426565	0.30223	0.176631	0.0426061
103	L46B	1	0.720057	0.706713	0.80491	0.533911	0.494907	0.530162	0.387725	0.293002	0.142987	0.0703249
104	L85A	1	0.886899	0.848198	0.863176	0.743315	0.623129	0.485666	0.388004	0.330276	0.168098	0.0719827
105	I71B	1	0.990202	0.973322	0.827995	0.862577	0.699465	0.668489	0.485426	0.384874	0.184763	0.0561795
106	M91A	0.889333	0.886542	1	0.866918	0.723096	0.746828	0.591757	0.54433	0.356679	0.140641	0.0429796
107	M21A	0.983408	1	0.99985	0.967701	0.854579	0.713257	0.571917	0.400274	0.355055	0.167562	0.0791334
108	W63A	0.919944	0.922693	0.900234	1	0.92149	0.624631	0.516803	0.41826	0.286187	0.206777	0.0615302
109	L20A	0.990248	1	0.793268	0.951967	0.851295	0.68695	0.642809	0.5214	0.381571	0.184926	0.0558491
110	L70B	0.988904	1	0.934086	0.966316	0.830674	0.679293	0.478541	0.478056	0.286882	0.189758	0.0390141
111	V34A	0.964108	0.949087	1	0.902382	0.849365	0.645207	0.4786	0.37833	0.268661	0.164336	0.0621182
112	V34B	0.964108	0.949087	1	0.902382	0.849365	0.645207	0.4786	0.37833	0.268661	0.164336	0.0621182
113	E14B	1	0.992619	0.843002	0.91843	0.846809	0.53035	0.497393	0.343336	0.301446	0.178097	0.0840054
114	Q81A	0.880177	0.988552	1	0.847023	0.776181	0.719862	0.719255	0.586592	0.437495	0.196108	0.0906185
115	R29A	1	0.855908	0.863123	0.955801	0.872716	0.746224	0.405621	0.400008	0.25839	0.256277	0.102581
116	I11A	0.97745	0.946367	1	0.919761	0.833922	0.588881	0.548015	0.395304	0.277413	0.199074	0.0835325
